# Supplementary material for: Protein subcellular relocalization and function of duplicated flagellar calcium binding protein genes in honey bee trypanosomatid parasite
Source: PLoS Genet. 2024 Mar 4;20(3):e1011195. doi: 10.1371/journal.pgen.1011195 (PMC10939215; doi:10.1371/journal.pgen.1011195)
Supplement: S4 Data — (XLSX) [file pgen.1011195.s004.xlsx]

## Sheet: Figure 1
LpFCaBP1-GFP	LpFCaBP2-GFP	LpPFRP5-GFP	GFP
1.75229	0.961696	3.07089	0.588093
1.96196	0.867921	1.80022	0.566093
2.15359	0.966373	1.82171	0.458636
1.67737	0.439481	1.52289	0.297617
2.23417	0.819187	1.49242	0.324039
2.27917	0.466799	1.10005	0.493846
1.98131	1.19371	1.60867	0.445739
2.18696	1.3295	2.20135	0.323861
1.70761	0.777565	1.61109	0.420323
2.67526	0.6713	1.22716	0.531372
3.82494	1.03225	1.41013	0.363903
4.12847	1.0587	1.24586	0.338745
2.87176	0.987994	1.48172	0.358446
	1.36659	2.26689	0.288513
		2.07768	0.331982
		2.06438	0.253298
		1.57436	0.364035
		1.49915	0.347198
		1.58069	0.265082
		1.03628	0.237905
		1.45639	0.499915
		1.89442	0.446031
		1.81342	0.423769
			0.374538
			0.408481
			0.356986
			0.629685

## Sheet: Figure 2
LpFCaBP1N28/FCaBP2-GFP	LpFCaBP1N16/FCaBP2-GFP	LpFCaBP2N28/FCaBP1-GFP	LpFCaBP2N16/FCaBP1-GFP	LpFCaBP1N16-GFP	LpFCaBP2N16-GFP
1.5454	2.638	0.473588	0.831684	1.59189	0.805972
2.52926	3.0699	0.734625	0.613126	1.90738	0.481661
2.73501	2.1878	0.775326	0.749191	2.35068	0.82598
1.94656	1.70068	0.686911	0.70843	1.76767	0.574879
2.35215	2.23429	0.772689	0.744827	2.28868	0.41608
1.90448	2.05999	0.721631	0.773391	1.60915	0.613819
1.73855	1.89935	0.962358	0.720884	1.78557	0.431612
1.41167	1.71589	0.528436	0.726821	2.42031	0.49825
2.80888	1.67509	0.477092	0.809956	2.48872	0.874264
2.54672	1.57025	0.55019	1.11149	2.64959	0.49001
2.80888	2.39608	0.794248	0.890561	2.13499	0.267174
2.54672	2.20955	0.555936	0.60033	2.18056	0.339888
1.93119	2.86563	0.689151	0.611531	2.20516	0.281143
2.29904	2.72652	0.376145	1.00929	1.9531	0.250559
2.22607	3.07729	0.565279	0.633088	2.07875	0.349913
3.23195		0.598746	0.61957	1.62174	0.472767
2.00243		0.629715	0.670975	2.64731	0.49018
2.08461		0.697919	0.634744	1.83751	0.515422
3.86561		0.667079	0.852172	1.68513	0.291192
2.05799		0.697054	0.850445	2.31705	0.498691
1.98208		0.772019	0.805256	2.18489	0.479975
2.6562		0.735067	0.818708	3.08083	0.536441
			0.807746	2.53599	0.36873
			0.899585		0.598242
			0.867473		0.466379
			0.800006		0.472052
			0.93433

## Sheet: Figure 4
LpFCaBP1N16(K11I)-GFP	LpFCaBP2N16(I11K)-GFP	LpFCaBP1N16-TQ-GFP	LpFCaBP2N16-SS-GFP	TcFCaBPN24-GFP	TbFCaBPN24-GFP	LdFCaBPN15-GFP	CfFCaBP1N16-GFP	CfFCaBP2N16-GFP	LsFCaBP1N17-GFP
2.0854	0.622288	1.53547	0.410769	1.02309	0.728049	1.38843	1.01748	0.22389	2.31886
1.88649	0.81948	1.2008	0.428467	1.58668	0.590396	0.52334	1.28565	0.371614	1.83397
1.88196	0.595339	1.12654	0.31056	1.23888	0.445556	1.16202	1.27972	0.331063	2.4641
1.86775	0.389807	1.30471	0.406177	1.36742	1.10833	1.38368	1.27256	0.520239	2.92866
1.68462	0.526902	1.50003	0.388707	0.949242	0.413247	0.839592	1.46567	0.282991	3.4481
2.66245	0.893626	1.52682	0.393804	1.23508	0.898727	1.03033	1.29223	0.358332	3.87792
2.70161	0.540746	1.32974	0.312767	1.26521	0.494887	0.899475	1.70417	0.455799	3.77927
3.00362	0.61683	1.51282	0.238269	1.62992	0.439174	0.696825	1.48961	0.367539	3.95188
2.70099	0.485342	1.11324	0.218869	1.64097	0.716656	0.618865	2.20452	0.272198	4.64887
3.13165	0.614702	1.0498	0.270793	1.17464	0.625848	0.713365	1.62148	0.474314	2.38166
3.10686	0.672565	1.25385	0.347197	1.3863	0.8313	0.899408	2.20735	0.507187	3.90281
2.81893	0.472109	1.1453	0.241178	1.48311	0.451755	1.05206	2.78255	0.438257	1.45608
2.80547	0.683913	1.34172	0.439738	1.52705	0.4851	1.51111	1.32691	0.247922	1.79193
2.11109	0.602764	1.23332	0.444403	2.99566	0.305836	1.08282	1.90839	0.336593	3.75979
2.39069	0.817852	1.19704	0.624517	1.85702	0.363425	1.10242	1.9619	0.594053	3.451
2.81362	0.95383	1.23117	0.58853	2.14785	0.536024	0.41371	1.34078	0.26992	3.89726
2.29905	0.718415	0.798028	0.523362	1.70377	0.4556	0.661712	1.31774	0.274007	2.46858
3.0274	0.657122	1.14139	0.623114	1.10828	0.462572	1.1573	1.14005	0.215986	3.19001
2.37641	0.829121	1.27979	0.636559	1.73522	0.595798	0.900376	1.1249	0.292469	2.98675
1.9246	1.06786	1.50822	0.819372	1.46873	0.573911	1.0539	2.19382	0.210807	1.40978
2.68463	0.951491	1.11222	0.444632	1.28996	0.657652	0.877526	1.98118	0.662825	2.75761
2.64387	0.855168	1.20987	0.392526	1.44393	0.361529	0.271461	2.51958	0.410061	1.65107
2.4685	0.842006	1.0063	0.278802	1.55609	0.345822	1.19484	1.10366	0.292112	5.35846
2.11628	1.24374	1.01746	0.431766	1.83075	0.45118	1.27125	1.2323	0.558195	1.7271
2.27519	0.878465	0.965831	0.512751	1.23313	0.284718	0.999333	1.87689	0.353689	2.86456
1.91131	1.58849	1.37905		1.46027	0.493792	0.829537	1.31064	0.227873	3.17216
1.89221	1.32008	1.56911		1.64324	0.403959	0.498414	1.89195	0.569961	3.73031
1.31897	0.984247	1.34205		1.20844	0.527573	0.740443	2.98725	0.70671	3.39799
1.23237	1.01749	1.2358		0.885624	0.641969	1.30549	2.07129	0.621374	2.80702
1.30979	0.68408	1.21643		0.807227	0.458142	1.86474	1.48611	0.336197	3.18939
1.49044	0.847993	1.04811		1.43749	0.459889	0.671487	2.25893	0.508952	3.39578
1.73646	0.887594	0.874256		1.10936	0.311083	0.88352	3.00797	0.338942	1.94706
1.36108	0.806508	1.14842		1.12902	0.404496	0.420299	2.72034		3.76597
1.49338	0.708081			1.23427	0.329107	0.620424	3.80878
1.07922	0.604244			1.0585	0.430915	0.99558
1.34542	0.688549			0.969765	0.449274
1.76914	0.642332			0.89513	0.586013
1.38966	0.829429			0.852401	0.386116
	0.905294			0.540229
	0.605259			1.09989
	0.849688			0.818434
	1.01633			0.748649
	0.804151			0.909104
				0.601274
