# Supplementary material for: Protein subcellular relocalization and function of duplicated flagellar calcium binding protein genes in honey bee trypanosomatid parasite
Source: PLoS Genet. 2024 Mar 4;20(3):e1011195. doi: 10.1371/journal.pgen.1011195 (PMC10939215; doi:10.1371/journal.pgen.1011195)
Supplement: S5 Data — (XLSX) [file pgen.1011195.s005.xlsx]

## Sheet: Figure 7A
hr	WT	WT	WT	LpFCaBP1/2 -/-	LpFCaBP1/2 -/-	LpFCaBP1/2 -/-	LpFCaBP1/2 -/- LpFCaBP1	LpFCaBP1/2 -/- LpFCaBP1	LpFCaBP1/2 -/- LpFCaBP1	LpFCaBP1/2 -/- LpFCaBP2	LpFCaBP1/2 -/- LpFCaBP2	LpFCaBP1/2 -/- LpFCaBP2
0	100000	100000	100000	100000	100000	100000	100000	100000	100000	100000	100000	100000
12	485000	390000	470000	460000	415000	435000	447500	410000	472500	455000	377500	397500
24	1830000	1820000	2010000	1265000	1145000	1210000	2120000	1675000	1640000	1525000	1880000	1505000
36	7950000	8500000	8500000	4150000	4425000	3500000	8000000	7900000	9230000	7400000	8300000	8150000
48	28250000	26250000	28125000	12580000	14750000	13250000	26000000	24630000	24380000	23130000	26750000	20420000
60	47000000	41670000	41670000	37500000	35500000	38000000	37500000	31500000	38500000	37000000	37250000	38250000
72	52000000	53250000	57750000	44500000	47250000	42000000	58000000	54750000	53000000	53250000	51500000	55500000

## Sheet: Figure 7D
WT	LpFCaBP1/2 -/-	LpFCaBP1/2 -/- LpFCaBP1	LpFCaBP1/2 -/- LpFCaBP2
8.992	6.743	10.143	7.072
7.059	4.252	9.341	7.852
10.573	4.153	6.987	6.488
10.023	5.931	7.577	7.978
10.544	4.204	10.126	7.966
13.35	2.88	8.931	8.997
15.717	5.414	7.518	7.9
9.152	4.698	9.18	8.795
9.641	2.636	9.824	9.009
10.749	8.042	9.501	5.665
9.951	3.414	10.168	7.726
8.455	2.062	8.286	6.036
10.01	6.657	8.336	8.91
11.193	4.627	7.239	7.94
8.717	4.606	7.225	9.462
6.125	6.887	6.732	8.337
7.927	6.769	8.284	8.434
9.278	4.972	6.711	8.863
8.999	3.635	8.175	8.361
9.841	4.934	10.602	7.231
10.008	5.226	7.019	6.831
7.514	6.848	9.478	9.551
9.022	5.822	8.899	8.285
	7.418	9.892	9.417
	6.2		5.636
	6.219		7.085
	7.44		9.822
	7.629
	4.859
	5.764
	5.744
	4.325
	4.479
	1.628

## Sheet: Figure 7E
WT	LpFCaBP1/2 -/-	LpFCaBP1/2 -/- LpFCaBP1	LpFCaBP1/2 -/- LpFCaBP2
9.291	5.308	9.202	7.429
8.175	3.161	6.758	7.882
9.276	5.074	7.029	7.787
5.215	3.924	6.651	7.823
8.509	3.304	9.586	9.066
9.518	3.628	8.011	7.24
9.618	3.099	6.125	6.952
8.103	5.422	7.079	8.082
9.27	2.794	7.592	7.797
9.124	3.373	6.345	7.842
9.312	3.104	6.356	8.206
7.961	4.341	6.934	7.598
8.705	4.011	8.914	7.496
9.042	2.907	8.114	8.697
9.142	5.591	6.771	9.709
8.619	4.3	7.71	8.223
8.403	4.356	6.151	8.955
7.773	5.771	4.924	7.887
9.721	3.593	8.477	7.351
9.285	2.54	5.772	7.939
9.406	4.734	7.708	7.035
9.2	3.124	6.565	8.21
9.181	3.631	7.834	4.969
	5.345	8.122	9.39
	6.678		6.903
	5.143		8.999
	3.214		9.879
	5.293
	5.433
	5.639
	3.2
	3.451
	3.272
	3.223

## Sheet: Figure 7F
WT	LpFCaBP1/2 -/-	LpFCaBP1/2 -/- LpFCaBP1	LpFCaBP1/2 -/- LpFCaBP2
1973.76	617.383	280.494	1868.28
1819.87	840.419	1548.36	1844.85
1914.73	756.504	1362.88	2048.58
2213.12	80.009	1634.19	2102.78
1468.47	696.936	315.197	2081.09
1072.15	156.811	810.22	466.686
2303.48	579.268	170.498	272.053
1895.24	676.493	1522.78	1790.29
1965.34	977.595	1631.84	1828.04
2282.22	895.611	1551.21	1644.84
1978.08	571.67	1720.18	2164.11
2118.34	780.729	1716.14	223.211
1653.26	474.793	701.293	1793.25
2069.97	188.673	1320.94	1643.37
1920.12	651.742	1541.46	1855.47
1532.36	698.371	1753.09	1807.23
1683.76	725.354	1892.79	1877.62
2148.34	552.509	1501.65	1890.46
2413.37	635.353	1559.29	240.052
2198.86	548.43	194.523	1697.52
1696.65	234.139	1636.99	1800.76
2245.62	683.494	1146.29	1938.07
2024.29	33.4746	1666.32	412.977
1946.79	41.071	299.404	1774.3
2136.43	532.574	1632.42	1520.41
1902.76	707.303	1666.51	1995.21
2248.9	772.73	1515.12	1647.78
2026.22	662.018	1884.32	1490.12
1576.98	592.385	972.597	1800.63
2365.56	737.089	2187.68	1814.98
1932.05	675.111	1534.96	1980.33
2329.05	746.759	170.251	1937.77
1900.49	227.198	212.021	1798.7
1986.54	599.588	159.484	1551.22
2340.77	510.632	779.322	1922.17
2139.76	95.2898	1634.12	1844.09
1741.24	864.914	1525	1737.56
2038.31	533.994	1860.65	1936.72
1957.92	696.253	1425.58	265.71
2307.04	610.226	1924.74	1414.91
2049.33	574.691	1514.11	2105.38
2053.69	545.181	1445.74	1772.63
2185.58	660.485	1838.04	1643.09
1988.45	609.276	1609.95	1749.4
1919.35	588.616	205.576	1843.75
1345.5	449.618	1840.89	2060.88
1883.31	676.462	1637.45	2020.5
1694.94	420.32	571.493	1893.58
2173.76	489.813	728.309	2080.68
2196.28	803.647	1643.9	743.709
1786.59	597.502	1628.92	2065.3
2189.4	109.219	346.677	276.141
2019.62	626.756	1313.15	2042.13
2098.28	989.974	281.29	1731.78
2155.33	383.475	184.13	2015.62
1903.32	437.492	947.698	1969.31
1883.55	624.011	133.199	1739.16
2331.34	117.759	161.133	1217.3
1984.29	634.292	715.363	2077.69
2247.92	554.782	1409.97	2041.66
2303.51	505.508	1301.8	1041.98
2092.09	635.612	1614.71	1937.5
2125.25	516.469	1551.86	2161.13
2261.84	738.752	1703.96	1889.75
2240.61	642.887	1966.46	1852.58
1777.9	646.89	1419.04	2005.83
2133.31	654.938	1693.68	1729.81
1944.59	69.9858	1972.93	1706
2166.41	657.279	1516.58	1852.39
2102.31	84.1101	288.11	1717.8
2006.8	44.7427	1702.53	1838.63
1966.24	416.834	2013.78	2168.88
2003.97	633.435	1428.8	1884.1
2141.38	688.754	2014.03	1686.42
1211.32	443.742	1683.24	1839.25
2156.41	611.664	1120.64	1659.81
2103.76	744.041	1755.38	2014.21
2146.31	483.528	1603.28	1990.66
2128.96	551.606	1507.37	1982.36
2090.04	572.875	460.315	1799.45
1973.99	691.07	1709.82	1812.45
2121.15	685.842	1750.68	1996.86
1911.24	689.936	1630.47	2008.42
2099.81	503.722	1435.22	1896.37
2041.84	618.611	1628.73	1709.63
2055.13	808.759	1437.29	1638.47
2163.02	590.92	1579.84	1704.1
2283.52	576.892	1139.21	1907.96
1899.01	595.315	1467.71	1801.27
2039.23	510.501	2163.49	107.532
2220.61	531.147	1654.21	1917.14
1655.76	652.69	2204.42	1582.95
2286.94	636.83	1737.87	1929.21
2057.04	636.123	1085.17	190.899
2070.1	657.467	1695.29	1651.28
1804.36	566.627	620.723	2302.36
2124.78	776.773	346.261	494.325
2009.23	585.119	1397.69	2121.34
1176.97	576.815	577.479	1950.68
2182.05	339.639	1552.99	1769.81
1233.55	610.969	1678.55	1607.22
2072.14	448.898	550.413	1615.31
1932.97	359.958	1575.81	1619.56
1728.42	627.168	471.95	1783.24
1908.64	511.148	286.175	1864.71
2231.81	597.286	1693.73	143.716
2342.53	660.94	1671.72	1945.71
2169.09	684.607	923.099	1885.96
1867.76	553.075	1812.29	1617.11
1565.15	579.96	1885.24	1795.25
1782.18	541.752	1592.62	1753.31
2181.4	691.509	1663.44	1186.25
2041.1	599.62	1659.42	1981.5
2117.38	625.21	1728.71	1832.02
1924.69	775.511	1404.46	2007.18
1864.58	515.869	158.993	139.131
1929.91	638.526	2025.14	1501.91
1909.96	708.854	1761.27	1720.46
2172.15	507.369	1636.56	1992.6
1861.54	765.378	2057.45	1954.76
2161.88	730.784	1876.2	1542.07
1815.96	395.266	1495.71	2095.48
2234.96	713.001	1811.29	1836.87
2084.42	600.602	1979.46	1906.82
1839.42	521.603	182.784	1689.53
1910.08	569.81	1983	1679.87
1722.41	726.505	1274.73	1685.96
2129.05	255.777	1357.51	1516.07
1406.14	559.496	1896	1989.87
2075.64	569.742	1784.31	1828.64
2063.29	503.503	1555.91	985.406
2144.93	554.915	1603.98	2081.93
2474.07	490.341	1636.11	1750.04
2239.11	642.085	682.762	1745.18
1988.68	650.684	1536.28	1825.89
2432.63	761.694	1820.71	1605.47
802.8	933.682	618.113	1811.66
2186.78	751.838	1373.87	1990.84
2299.93	615.216	1594.18	1853.21
2027.6	680.99	1583.51	1023.39
2184.36	493.561	1550.59	2089.68
2039.84	489.716	1992.86	946.04
2086.57	364.833	1478.15	2004.79
1437.4	637.43	650.71	2126.5
2292.01	646.352	1688.08	685.726
2207.38	585.259	1643.14	2034.81
1956.43	504.085	1577.71	508.809
2534.23	599.262	1812.88	1791.69
2136.33	623.705	1971.28	506.355
1937.84	592.862	645.214	2140.87
2003.07	120.35	477.159	2007.87
1921.61	911.998	2112.21	1951.43
2447.14	638.747	514.9	1902.11
2328.11	521.793	1446.76	1965.57
2305.53	503.235	1634.13	1947.95
1481.15	424.18	1746.64	1754.16
2092.8	435.54	1587.34	585.37
1996.89	509.43	1923.91	1995.07
2237.55	334.325	2006.48	1905.08
2481.36	718.244	1734.4	1552.45
2138.45	431.439	1750.9	1602.29
2162.55	674.968	1571.74	2073.96
2273.63	447.352	1387.5	523.289
2173.79	526.002	1784.24	1784.2
1901.36	554.545	1721.97	1004.17
2230.53	687.693	353.818	1966.59
2171.05	637.981	1759.28	2040.42
2124.37	618.088	1613.79	1960.36
2220.86	562.757	637.274	1942.03
2296.07	759.174	1991.87	461.822
2019.83	178.079	220.335	2409.4
2177.23	172.82	1702.99	2123.21
2469.35	623.073	1270.84	1807.47
1928.98	683.561	867.926	2087.47
2077.65	541.03	1773.4	968.693
2205.33	318.584	1602.11	1902.65
2149.65	812.584	2053.57	1912.66
2026.73	293.832	2151.07	2199.78
2100.3	552.324	228.481	2101.81
2047.67	651.408	1778.44	1936.32
1962.13	532.845	1661.72	619.979
2234.31	614.064	1694.99	598.062
2247.66	686.427	1730.59	1910.1
2168.61	614.416	1661.24	1847.61
2122.77	446.364	1031.93	911.277
2139.07	528.744	1585.84	1901.23
2199.25	644.795	1701.51	1897.27
2286.37	661.731	667.136	1076.12
2281.81	536.801	561.596	1751.94
2226.72	691.922	1787.38	1866.32
2096.94	779.767	1568.14	1772.46
2315.53	495.432	1591.38	2073.4
1917.57	628.216	567.504	1894.88
2050.98	520.7	695.287	1784.21
2213.98	608.507	1135.86	1882.58
2328.73	596.195	253.164	2064.21
2288.64	562.911	2039.87	864.056
1960.85	486.704	1771.65	500.628
1996.62	457.967	826.511	161.986
2196.54	594.098	1946.61	1644.78
1914.86	601.763	2077.76	1875.65
2280.65	610.013	1755.23	1898.72
2173.44	441.466	1630.8	1672.59
2529.43	72.1512	1713.95	2081.67
2153.64	483.534	628.082	2091.33
663.078	495.026	304.33	194.946
2213.49	692.19	604.307	1819.32
2098.41	760.727	1632.84	1128.74
1380.92	531.102	1822.13	1756.19
2093.86	755.917	711.051	1642.64
2546.08	630.165	1818.54	176.932
983.193	655.857	1416.37	214.219
2186.97	499.486	1769.95	1626.69
2457.09	741.201	1703.46	1543.45
2070.48	659.222	2055.78	1732.52
2344.84	692.765	608.192	1694.06
2260.3	605.318	388.327	1718.14
1246.55	658.604	1754.6	1809.84
2577.69	549.581	673.33	1811.42
1989.3	721.243	1673.02	142.402
2239.73	666.358	2005.13	1516.44
2222.44	644.386	1712.9	1693.81
1008.37	543.959	1489.44	1776.66
2019.13	443.063	543.008	2107.63
1579.48	469.207	1882.04	1767.36
2112.07	447.15	1204.3	1630.82
2288.74	707.932	296.184	2101.61
2460.21	709.177	1548.96	2062.24
2047.23	483.455	525.38	1614.68
2054.14	689.138	1767.2	177.6
1989.81	717.806	1725.27	1559.53
947.544	518.974	239.439	1888.74
728.432	218.981	343.496	1553.68
2133.65	862.423	1858.96	1971.89
932.783	487.333	1981.28	1749.06
1376.87	208.821	240.591	1616.08
2581.83	627.193	483.745	482.503
2570.48	494.636	204.917	714.432
2303.8	548.134	878.565	1445.23
2102.33	49.7096	421.264	1742.31
2240.35	500.882	199.661	1963.3
2272.6	425.191	1552.76	1911.67
2090.15	491.501	1689.12	1777.43
1928.72	564.073	196.574	1903.21
2346.4	579.192	1657.43	1791.96
1955.14	810.43	228.909	154.011
2693.31	632.354	1746.27	162.505
2118.77	546.988	261.972	220.147
1218.82	733.465	1975.19	470.249
1483.16	506.413	1951.06	1576.67
2145.23	614.794	1865.98	2103.05
694.437	568.112	1691.69	1944.16
2308.48	740.649	1790.57	1717.13
1916.92	757.039	1475.26	1716.38
2082.59	649.643	1886.61	1717.55
2180.74	583.229	1772.04	1676.44
2058.13	683.884	185.33	1614.6
1293.64	44.7003	209.007	235.166
2205.61	644.423	1690.09	1691.21
2224.96	552.321	1718.63	1902.02
2492.77	534.784	938.844	192.224
2073.19	624.443	1922.7	1770.19
1226.23	754.611	2099.27	1722.98
678.618	751.763	1791.72	165.95
2072.63	787.497	1730.5	2120.43
750.241	546.776	1852.29	1932.04
2280.53	619.069	390.73	566.507
2407.14	593.318	1922.31	2091.06
742.434	540.376	196.179	1177.97
2151.16	483.261	1522.94	163.534
543.345	707.885	1810.01	1861.58
2191.53	510.397	344.237	1934.63
2377.81	658.02	304.613	1558.02
2141.62	473.961	1849.43	1712.65
2000.83	478.93	1606.09	1005.15
989.227	726.63	1676.35	881.827
2366.15	656.847	1738.34	221.609
2741.58	568.381	2022.75	271.931
2019.85	709.833	1652.81	139.263
2115.19	435.655	1830.11	123.156
1841.9	570.957	1554.7	165.275
557.923	627.265	1578.08	1749.96
2141.56	601.571	1762.5	235.209
1135.79	753.384	1693.03	1838.6
2163.33	856.555	1625.79	1835.52
2120.26	482.952	1854.77	1743.52
931.351	542.077	1643.9	1810.26
2435.18	706.157	1444.73	1370.48
2243.46	716.763	1661.22	2189.74
1207.98	615.904	267.745	1946.78
1165.59	624.298	1253.76	174.935
2056.83	646.779	1755.78	1822.08
2553.53	396.437	1861.43	1506.66
2115.03	393.652	1757.74	1739.54
2191.54	636.384	1877.19	1544.83
2204.39	755.145	1889.74	1897.07
800.467	591.907	1492.39	1617.33
2271.99	541.205	2014.88	576.125
2343.7	553.649	1642.59	1182.94
2346.71	584.397	1784.72	1970.87
568.043	717.609	1848.76	185.993
2259.42	545.463	1187.81	1948.08
2231.19	673.77	1732.49	1949.55
2131.07	367.085	177.165	1815.08
1847.03	629.228	1873.39	319.781
2190.95	554.576	1658.79	1706.15
2035.6	606.951	312.617	1693.14
1551.62	299.356	825.84	1779.39
961.643	454.537	1795.46	1800.12
836.531	638.236	596.272	1784.89
2423.6	540.765	1569.66	2022.61
2431.77	542.712	1499.42	1825.4
2336.24	611.632	2222.59	1771.88
2210.44	525.64	1040.9	1735.79
1809.01	278.193	267.357	1828.54
1981.62	580.445	1668.4	386.616
1910.03	662.366	197.272	236.033
1882.66	620.864	196.465	1725.02
1702.2	643.009	1628.75	443.806
2324.35	579.673	1510.31	2093.32
2105.45	601.982	1755.7	1028.44
1006.12	431.238	1501.27	1971.27
1955.18	656.238	228.275	1196.54
1967.88	907.879	1743.08	1690.68
1734.44	529.608	838.599	1906.01
1874.14	524.804	2090.52	1553.95
1925.32	475.683	1544.55	152.225
2031.16	536.298	1855.36	2086.42
1539.25	464.096	1636.23	282.954
1893.44	508.875	291.704	1993.43
907.523	498.491	1806.53	489.17
2093.75	403.206	295.193	157.556
2131.69	553.056	1999.88	824.111
1853.78	655.218	1721.58	1778.46
1753.19	659.427	1587.55	1776.64
1639.03	499.454	1723.98	1826.5
1867.74	577.847	1743.86	2173.17
1608.63	61.2112	1172.92	1153.66
2259.84	595.83	247.548	912.428
1892.47	572.564	778.96	294.569
1845.75	538.027	1713.69	269.979
1709.67	587.918	1975.41	385.394
1991.59	458.198	1415	1623.27
1641.23	109.854	2172.67	410.61
1515.59	422.996	648.01	883.128
117.721	657.511	2032.7	201.348
1615.65	702.375	1467.39	2057.91
1924	436.968	1680.37	2289.93
1781.6	612.519	1692.02	1158.55
2424.5	527.522	1808.98	490.547
2030.91	558.444	1778.82	113.738
1903.78	535.563	1786.64	1567.96
2171.33	476.804	1714.86	211.851
2180.23	743.793	1688.89	1837.76
1807.94	586.726	1740.9	2035.7
490.103	473.44	1745.77	175.184
1437.93	602.907	1701.71	850.43
1796.95	563.647	893.942	1831.17
1127.6	583.968	1612.77	139.505
2210.62	685.187	1495.37	2027.88
2057.38	602.919	1684.25	1954.84
1921.02	526.695	1349.83	167.684
1787.09	609.161	1538.24	815.037
1982.48	170.366	275.671	2238.1
1922.48	726.205	207.709	2153.63
1997.89	779.455	1672.56	2073.28
1819.12	617.016	1847.99	324.097
2120.57	566.758	1760.59	1082.5
1976.98	44.561	1654.11	2070.19
1896.97	694.728	2097.47	1957.01
1906.15	622.952	2059.13	1798.97
1974.85	765.112	1906.89	1750.84
2120.66	693.547	1600.35	2079.45
1695.56	653.426	1501.62	1928.33
1975.38	493.571	1680.21	1831.45
2056.99	767.157	1749.99	592.419
2087.73	386.294	1631.04	2412.61
2035.04	651.215	1607.25	1959.23
1767.63	557.925	1714.21	2448.22
2123.52	592.918	1435.85	2149.67
2026.67	482.387	1808.8	1331.7
1797.96	590.11	826.709	246.756
2157.89	591.352	1642.02	1447.23
1816.4	621.592	1709.34	1993.33
2018.28	616.664	1684.72	2065.36
1909.5	708.792	1324.53	1846.6
2316.74	485.316	1254.56	1995.29
1892.42	665.4	1870.38	2018.37
2000.52	494.857	1673.82	1058.63
1925.84	660.734	2016.96	1817.02
1759.49	406.776	315.867	2142.26
2059.42	635.138	1992.32	1878.45
2017.19	777.742	1828.72	1952.31
1973.37	628.739	241.087	184.858
2123.31	358.464	1594.8	1708.01
2285.37	772.921	2195.75	602.279
2319.09	377.519	1894.84	203.739
1714.58	558.257	1800.31	2054.8
1860.37	421.249	2002.27	1779.52
2083.42	490.522	1747.84	1930.18
495.331	465.277	226.987	2130.8
1729.59	619.871	1692.04	1615.11
341.018	536.256	1974.74	1577.58
2470.32	393.416	1641.61	1489.74
2118.53	759.406	1929	137.61
2097.68	667.331	1845.44	2105.58
2477.29	181.542	1980.96	2124.84
2018.14	515.362	1569.16	2242.83
1974.2	500.749	1668.65	1511.5
211.284	608.13	1678.11	1841.67
2022.3	591.162	1472.51	1820.58
1570.57	619.349	959.768	1930.15
2135.6	206.309	396.267	1945.76
2116.43	613.975	304.449	1679.34
459.901	621.052	1720.66	543.456
1965.58	508.197	1635.73	1415.08
2115.04	236.761	1399.69	1770.73
221.404	627.552	1713.36	1622.93
2119.24	636.235	1630.9	1928.84
1817.15	679.659	1650.39	1997.51
1744.29	528.324	1590.27	1919.57
2155.4	513.724	1540.41	1895.95
909.955	879.428	2033	2051.62
1981.08	574.007	188.587	1764.44
1815.21	581.285	812.098	1814.09
1158.63	597.09	253.144	2014.04
2073.47	679.56	1883.89	2062.93
2241.25	709.355	799.618	1995.64
2062.6	119.083	1232.89	2074.58
1838.71	771.781	1820.89	1967.87
2544.79	727.075	191.343	1885.91
2139.73	668.708	1674.44	1916.89
2451.27	592.819	235.366	2081.38
1838.62	563.526	1924.48	1926.4
836.548	644.534	1834.41	2005.82
1897.77	689.364	1871.54	1760.94
1845.72	600.421	1587.79	2163.43
2061.22	685.535	1179.36	1754.87
2016.71	560.144	1697.28	1845.08
1873.04	496.424	1707.03	1932.41
1972.44	613.951	1576.53	1873.67
2002.72	658.607	1820.05	2039.44
1999.81	563.049	711.369	2243.13
2094.34	296.079	1621.38	2061.9
826.349	497.9	1561.77	1769.59
2467.27	44.1019	1722.1	1159.58
2025.59	556.052	2004.11	1871.37
1619.2	721.546	1822.08	1909.99
1945.3	339.417	1148.41	1936.07
1709.03	575.795	401.61	2062.39
1714.67	636.207	225.503	1825.52
2440.12	577.705	1100.94	1427.96
1254.26	615.173	1618.74	366.656
2469.38	471.32	1349.59	2271.26
2567.47	595.78	346.979	1883.84
2240.01	575.591	441.51	2081.57
161.064	640.502	961.092	1891.84
128.099	535.291	1489.67	2033.41
2060.17	743.105	818.384	1605.87
960.694	478.61	1791.92	1868.68
107.456	517.203	1920.88	854.852
171.344	502.629	1803.88	1537.52
72.4495	581.169	1740.98	2000.95
94.5754	528.452	966.712	1429.4
78.727	609.209	210.728	1979.79
101.531	695.634	1652.2	2246.69
123.12	630.449	1995.97	1862.3
57.4316	473.653	2155.1	1961.21
86.3472	580.635	210.851	1992.2
1392.78	751.08	1559.42	2266.8
1805.64	664.481	1628.2	1004.68
1620.54	566.51	2016.93	2151.85
1735.69	639.971	1854.16	1916.87
1420.67	578.153	518.589	1782.92
1447.94	586.811	1777.7	1507.44
1364.89	485.585	1511.56	2122.62
1759.22	813.804	1381.67	2020.05
1412.46	606.792	1865.49	1959.54
2098.92	769.106	1654.38	1928.82
1133.28	629.542	1763.46	1845.84
1328.96	533.259	471.439	1822.54
980.1	584.419	1322.82	2347.37
1589.33	523.756	1168.17	2007.48
1625.73	634.261	1710.57	2193.4
1543.13	523.462	1054.08	1976.74
1017.75	653.824	1719.94	2159.73
1669.81	545.143	1617.08	1907.15
1503.51	488.702	1519.16	2025.76
1447.07	576.09	853.405	1995.81
1348.93	796.972	1638.75	1823.92
1593.12	767.293	1536.5	1722.93
591.089	187.052	1639.55	1462.02
1282.8	536.166	353.138	1915.17
1456.18	571.706	1747.95	1981.6
1191.59	522.912	1590.67	1933.61
1220.66	709.715	1064.55	1934.1
1547.8	490.38	1562.03	2222.61
1249.66	466.81	955.67	2125.22
1679.32	348.488	1663.01	1746.22
1490.47	622.226	1603.28	2123.1
1781.96	659.373	1941.12	211.642
1610.16	738.231	1530.35	1889.02
1794.18	696.671	1853.31	1935.81
1461.42	463.752	1568.07	1651.37
1457.23	45.6558	1608.39	1817.08
1165.33	627.357	1794.72	1724.14
1745.87	691.576	699.976	2145.02
1827.65	457.629	1236.61	281.325
120.233	587.956	1831.42	2198.85
1791.26	585.755	1637.44	1748.27
1833.12	867.032	1820.03	1568.42
1706.45	676.261	1848.86	1784.64
1626.47	584.789	1592.47	1990.58
962.131	675.411	1567.19	2131.15
1322.58	603.017	1976.04	1712.23
1508.48	521.146	1743.05	1847.36
1294.01	633.505	1674.27	2100.42
1464	666.611	1545.32	1553.05
1546.48	551.995	1679.45	1817.86
1855.58	689.159	1512.96	374.027
1429.93	705.107	1520.03	1919.57
1419.94	604.054	1830.69	1745.71
1553.28	514.932	1726.86	2228.89
328.59	736.755	1700.2	1789.26
481.913	625.265	1707.81	1948.07
530.301	506.088	177.855	2094.5
1447.73	730.152	1682.95	1831.83
1525.07	498.389	1671.39	2270.47
1696.05	46.7063	1650.48	913.188
1238.24	704.63	1690.84	1765.88
1623.9	621.769	1770.99	1820
1492.34	876.301	1667.09	652.904
1451.8	539.381	1667.13	1451.29
284.285	650.703	1732.93	495.01
1329.73	663.053	1848.25	1774.72
1278.38	378.516	1684.07	1882.56
446.353	458.682	1660.92	1983.94
1339.3	586.61	365.666	1797.89
1333.24	664.451	1793.44	1823.82
1400.68	619.079	1467.83	359.205
1513.51	587.157	1648.97	1770.26
1486.28	737.826	1628.16	322.624
1605.52	553.97	1664.93	2007.49
1429.11	692.284	1859.15	1895.55
1400.4	728.879	1941.76	1992.85
1117.66	642.796	1655.42	2077.53
1384.93	509.684	1671.68	1737.36
1312.9	695.411	1747.54	1427.71
1219.25	536.156	1520.22	1934.36
1368.65	589.972	1186.55	1638.27
1422.4	646.922	1641.77	2022.73
1489.12	567.745	1576.33	2080.23
1340.84	581.286	535.938	1259.49
1331.38	656.455	775.223	1671.75
1607.03	247.366	1589.21	410.591
989.758	631.014	1691.93	828.756
1270.93	771.669	1790.82	1984.27
545.003	705.873	1685.76	224.555
1277.03	597.79	1949.31	1962.03
1476.59	557.585	525.414	1871.85
1793.74	752.52	832.516	1918.79
1494.58	832.118	1809.63	1914.1
576.587	532.152	1846.16	1314.68
1277.4	591.522	1521.87	1888.78
1328.97	669.137	1997.46	1930.85
1422.42	753.256	700.019	1916.17
409.716	678.826	1570.46	1634.65
1500.69	719.292	596.17	544.691
1428.73	579.206	1685.54	1880.6
1473.95	734.661	1473.49	870.203
1009.6	595.946	1706.67	2084.14
1466.83	738.779	1697.4	1948.52
1150.36	628.714	1529.28	1946.89
1084.97	584.524	1577.64	1917.99
1267.61	686.969	1693.59	269.613
1387	760.823	1734.06	1888.08
1358.67	314.403	1364.04	1007.79
1301.53	652.319	1361.41	2388.22
597.909	686.323	1848.12	1830.93
939.904	527.818	1338.78	1907.05
1286.3	542.253	1614.11	1855.89
1186.54	570.387	1687.15	286.531
1223.3	572.818	1562.3	1915.12
1207.85	612.769	1564.47	326.755
911.335	119.848	1897.96	2034.37
995.47	640.465	163.071	1704.37
1152.77	712.363	1680.86	2094.07
1094.05	807.04	1488.18	1574.59
979.906	547.467	882.583	2062.4
1467.02	289.903	230.348	89.2581
1082.48	626.706	1520.67	1585.7
1115.41	615.656	1460.75	1705.23
1379.93	587.506	1728.37	1890.61
1200.42	798.068	1690.33	1482.18
1164.87	478.977	1623.63	361.669
596.566	647.598	1067.6	1757.9
1165.68	586.114	252.48	231.688
1355.67	363.274	1794.87	1864.84
1374.44	616.611	1509.38	894.746
1204.61	60.3229	1733	329.036
882.471	641.54	1703.45	1001.13
216.465	220.582	1706.11	188.328
195.064	560.908	1816.19	1952.46
1165.7	666.431	1531.16	1648.12
986.955	517.65	872.381	1777.79
1088.02	512.174	1668.84	32.764
1152.04	631.991	1664.24	1463.65
987.238	710.562	2145.22	1483.95
1133.93	673.226	234.57	1680.24
1010.46	678.927	1536.41	1289.31
1139.73	708.342	1714.2	1706.02
1236.93	646.89	1443.32	1959.69
1013.53	731.147	1598.47	1409.6
1111.26	731.785	1937.29	1789.06
496.52	580.766	1654.86	1860.36
1235.8	556.899	1760.39	738.621
1214.37	567.051	1670.76	1549.56
954.689	581.73	1803.78	1345.2
1088.09	717.571	545.421	1463.33
1316.81	700.974	1754.09	247.399
1392.1	622.699	1825.08	1539.04
1121.51	776.084	1815.4	1632.68
944.004	599.837	655.861	1583.02
850.604	728.345	732.441	1831.89
1093.37	625.403	282.958	1559.49
1061.19	627.151	1923.12	1605.89
1255.18	494.068	1725.86	1602.94
970.733	519.146	1732.41	1596.78
914.227	355.632	1893.04	1813.79
942.661	634.7	1675.43	1680.85
354.421	597.662	1635.54	671.72
943.531	639.15	1247.37	1807.62
1177.19	667.567	828.486	155.14
1093.26	641.415	1867.44	1634.06
1009.43	827.038	137.306	1777.54
1058.67	819.724	1959.36	1725.93
888.446	672.866	2177.2	780.639
1057.66	723.304	1854.09	1407.02
1076.45	526.663	1382.37	662.278
762.924	626.371	1581.02	1964.59
610.998	56.7332	1479.37	641.376
548.495	716.79	1664.7	1428.25
532.694	633.348	1795.28	1656.95
698.101	822.019	883.917	626.52
664.856	682.376	1660.82	1723.96
868.213	717.828	1906.6	1693.35
110.075	567.013	191.844	1800.84
946.916	700.609	1754.47	1069.13
855.683	630.759	268.956	1817.29
1123.1	765.435	926.157	1208.64
803.353	485.589	857.442	1253.78
922.759	593.435	95	1300.45
793.146	645.642	1577.38	1304.65
939.967	683.972	1675.36	1767.73
704.025	537.447	912.143	1703.67
837.272	851.168	1783.02	1564.84
642.688	732.69	1519.79	1893.6
794.067	326.019	948.831	1697.44
863.874	853.511	1651.41	193.292
600.495	534.406	1481.31	187.135
848.779	664.318	1685.62	1802.34
633.849	565.998	219.926	997.453
648.241	712.74	1539.8	1628.97
880.907	457.614	1554.4	1372.67
808.43	653.799	1634.43	1562.99
798.648	684.202	1424.68	1436.88
843.855	714.363	1537.97	1720.26
750.996	875.966	237.076	400.039
751.373	531.952	1879.85	1453.32
807.598	638.791	1376.12	1876.05
841.71	552.138	1648.4	1538.89
818.574	588.807	1611.57	1531.72
786.908	674.041	1604.13	1769.45
155	472.497	1689.07	1158.35
869.859	662.878	1603.16	1511
646.833	688.308	1570.64	1209.08
658.484	462.483	1267.64	1223.24
796.664	796.38	852.785	1279.09
812.786	767.413	1551.54	1406.91
461.915	601.926	1082.67	1383.31
537.715	664.162	892.862	1153.81
517.793	657.269	1783.72	1301.68
568.526	332.41	1510.27	1158.85
555.25	635.641	860.557	1213.28
604.839	499.503	1676.29	1230.07
506.892	764.223	751.632	1481.44
388.779	717.644	1692.58	1282.21
510.119	638.552	194.785	1648.61
691.502	639.25	1360.32	1299.72
688.933	651.632	1664.63	1561.53
695.324	757.668	1521.92	1407.14
982.831	38	197.858	1318.89
765.92	473.349	881.002	1296.13
851.768	795.023	1787.8	1151.23
922.478	441.242	1898.14	1221.74
563.22	627.283	1937.5	1182.17
552.713	840.483	2003.12	1210.29
660.902	727.865	1650.96	1140
586.887	842.337	1579.09	1296.61
512.726	577.635	182.289	1607.88
659.969	584.912	1554.61	1308.26
738.883	351.29	247.159	1010.31
681.473	627.173	1002.95	1031.93
549.744	646.228	1587.84	1131.4
756.018	582.775	1741.66	1044.24
600.128	350.584	366.01	1181.19
646.674	757.47	1966.4	994.864
728.387	562.67	167.35	1098.81
218.192	573.115	563.264	956.389
362.274	571.321	1948.33	1203.46
448.256	447.39	1791.27	1268.04
591.117	503.962	1822.51	1148.13
468.893	630.391	804.31	1206.02
726.658	658.893	1010.1	1408.44
737.451	664.256	1535.25	1131.41
595.796	466.239	1756.14	453.551
525.644	684.226	39.6868	1282.87
533.615	740.714	20.7782	1561.02
480.801	625.922	49.6463	294.593
453.167	551.851	32.0089	1257.81
573.841	757.491	37.266	1452.25
438.844	728.033	34.6699	1410.49
377.929	639.225	18.2062	1234.07
628.009	490.665	32	1198.86
562.854	104.17	30.9675	1499.94
575.474	817.405	82.2172	1205.87
518.26	480.515	102.702	757.069
718.224	726.419	78.2277	1211.72
649.733	668.866	61.7735	1248.44
377.063	554.966	55.8796	1291.95
474.316	808.089	69.478	1285.94
506.467	802.321	71.5675	1242.18
550.832	506.464	62.7742	972.872
562.653	659.362	39.6327	619.702
728.331	611.536	114.788	1283.19
555.605	665.49	580.741	910.278
605.884	609.057	548.55	1057.18
286.614	512.998	624.743	946.645
487.22	666.817	1311.77	1043.48
285.288	634.46	1499.8	967.286
510.571	845.96	546.762	972.706
112.65	779.025	1488.31	38.6346
297.167	578.436	1464.22	911.191
451.364	609.068	1504.11	816.632
378.311	695.588	1702.15	1021.73
447.373	705.688	1222.34	834.757
368.275	749.879	267.855	1223.87
391.635	674.129	1394.47	1007.04
332.552	700.156	1724.5	980.9
382.451	666.001	1449.88	947.152
385.423	552.535	1619.41	720.59
488.171	378.741	1425.08	961.194
457.892	516.729	379.257	379.164
507.886	706.326	1473.86	853.975
331.735	757.622	1820.83	919.419
355.614	690.084	1636.65	883.112
619.363	619.077	1521.91	743.215
426.308	595.927	1678.43	1031.05
350.98	636.946	1428.6	1011.5
263.215	771.135	126.737	641.527
336.03	743.902	945.968	16.6838
416.53	728.992	1413.56	64.6661
456.978	784.845	384.771	896.834
543.783	636.488	1468.02	874.929
392.121	609.311	1425.49	698.563
387.775	848.019	1310.54	770.256
384.913	631.136	1298.95	1133.19
377.92	820.276	454.349	621.109
493.049	704.377	1348.04	861.362
336.267	512.443	1363.47	928.234
337.352	586.458	1485.8	892.94
431.677	545.621	1048.4	813.275
583.055	515.199	1286.88	889.01
404.852	663.442	1334.14	333.082
374.626	511.037	1513.34	517.99
388.068	660.716	1372.27	702.653
267.917	248.875	656.708	134.257
382.949	743.507	1661.13	152.083
362.409	621.78	834.736	717.558
441.767	814.034	583.833	573.09
312.64	243.481	1472.57	619.354
180.901	740.928	1372.44	111.283
183.107	597.069	1529.43	495.847
310.28	578.793	1046.25	567.15
300.821	576.157	1337.13	529.939
292.926	524.611	343.198	665.588
310.804	657.581	1129.07	504.726
300.829	660.631	206.827	588.627
227.055	710.251	1160.83	731.334
243.335	299.668	716.227	328.882
286.653	633.872	1059.85	563.365
395.259	603.721	368.292	547.8
380.944	653.102	438.895	326.75
417.898	532.87	986.414	553.703
324.933	772.234	1129.81	565.537
360.248	563.545	980.032	602.036
391.005	619.065	1186.02	610.58
407.286	658.797	1277.13	778.727
300.582	699.411	1435.52	639.031
176.549	653.123	180.899	636.053
284.9	733.72	1328.39	615.798
280.526	673.294	1096.33	647.035
157.894	758.559	1507.45	623.314
150.49	626.655	1331.01	608.889
197.575	551.007	1317.1	759.951
161.354	707.695	1388.31	451.438
204.502	700.693	1462.17	530.514
95.1474	337.659	1299.26	475.573
160.946	628.674	1138.95	477.997
212.171	744.058	1278.5	753.982
227.343	583.143	1322.89	589.239
197.959	742.842	1048.03	532.91
261.275	660.369	1215.85	555.353
243.331	708.413	1200.2	452.727
264.545	645.108	1400.99	356.152
156.777	690.731	1511.14	368.982
196.732	759.732	1356.83	418.947
30.0463	593.1	1160.87	537.831
108.649	621.523	561.287	602.485
93.6334	655.792	134.536	544.576
199.945	694.219	989.014	470.594
201.205	728.53	907.086	619.662
65.7264	627.505	1033.61	594.551
115.842	655.106	1060.44	625.93
128.528	564.866	523.449	493.306
32	518.548	990.115	611.949
187.996	785.175	1193.6	723.897
124.826	630.931	1192.58	603.983
116.535	676.491	1250.79	557.519
109.604	766.243	1016.38	556.023
77.6562	563.523	1148.19	555.315
126.936	656.52	1254.13	102.9
37	641.729	950.045	511.422
127.841	600.64	220.852	658.218
155.634	578.239	1210.65	441.843
69.8583	925.381	1191	483.108
135.111	657.637	1268.09	601.221
130.814	708.288	354.599	467.645
99.9491	584.271	413.972	320.834
46.1352	607.473	124	310.338
61.1113	801.433	1050.69	456.039
	654.935	1125.35	335.623
	762.046	911.186	549.775
	768.605	1046.36	380.238
	368.554	858.946	495.391
	664.376	1021.53	403.73
	775.312	1032.55	354.48
	746.657	1000.44	450.917
	554.466	1002.11	389.713
	678.353	959.818	334.05
	671.658	864.138	129.048
	840.837	1164.38	2
	750.143	398.428	246.5
	669.236	954.982	339.012
	612.057	933.929	306.981
	683.008	793.779	396.831
	644.708	879.388	266.825
	606.81	945.739	223.965
	514.419	1012.81	322.614
	651.158	70.2619	475.08
	818.131	833.583	398.764
	584.332	828.641	232.259
	573.693	1016.64	551.19
	486.425	867.16	350.066
	585.458	1072.89	307.505
	590.548	79.4242	346.42
	568.841	117.581	318.831
	763.32	75.5174	429.163
	646.179	1027.22	359.459
	779.496	932.81	251.672
	297.771	883.245	336.177
	613.712	85.0953	462.91
	875.551	1122.77	400.579
	738.878	656.228	399.022
	819.673	85.9401	297.412
	748.472	42.3122	426.157
	888.179	1385.01	322.813
	790.824	724.189	336.776
	666.35	768.043	383.118
	749.632	985.253	276.629
	748.681	802.416	270.292
	563.058	983.24	223.921
	718.925	808.134	163.022
	765.824	163.244	200.326
	633.704	1157.12	256.691
	616.549	1320.66	155.969
	525.459	832.933	193.759
	617.19	873.807	202.534
	688.576	918.501	246.566
	424.393	1033.69	162.465
	686	1110.59	176.543
	664.091	1045.2	205.006
	635.216	1372.94	88.1447
	746.653	872.973	107.264
	546.335	1166.8	87.5004
	646.614	663.318	132.214
	667.551	638.671	46.7543
	641.387	388.134	59.7117
	341.868	963.997	54.5069
	827.085	1085.73	66.0492
	861.015	772.984	71.8509
	655.323	887.934
	683.272	538.759
	636.054	862.971
	688.234	550.181
	711.57	866.762
	716.432	888.8
	416.521	708.67
	279.617	858.921
	712.728	692.45
	308.539	988.236
	607.385	774.908
	863.642	815.118
	580.964	604.235
	662.425	829.781
	621.671	760.823
	697.508	778.493
	391.584	772.347
	590.488	761.795
	781.979	775.881
	708.058	898.486
	680.85	862.987
	574.401	904.603
	743.56	226.973
	684.844	259.413
	643.622	1084.58
	485.417	658.133
	529.818	920.924
	551.855	265.86
	707.576	859.841
	700.64	626.05
	955.011	810.69
	909.69	691.177
	611.56	300.484
	835.167	730.547
	843.935	720.732
	682.097	772.994
	629.721	349.223
	739.351	1066.02
	815.275	748.986
	752.204	141.293
	785.91	821.369
	582.772	609.567
	638.473	623.702
	725.972	641.457
	705.893	742.174
	457.276	445.485
	869.542	663.433
	670.862	602.453
	670.423	544.003
	815.923	615.486
	670.223	550.124
	803.476	520.296
	678.254	780.947
	553.659	654.921
	646.312	688.782
	567.884	704.66
	934.338	622.361
	734.581	675.873
	575.915	638.058
	809.603	553.324
	741.882	660.246
	499.858	521.844
	574.617	623.328
	734.48	514.65
	728.11	557.297
	338.324	711.141
	782.19	630.319
	436.525	491.103
	884.753	583.147
	605.968	490.007
	595.351	528.934
	766.684	498.417
	746.876	580.269
	636.665	456.773
	717.327	192.484
	641.677	282.181
	854.925	246.373
	750.077	288.849
	692.698	289.909
	872.379	234.7
	778.907	439.669
	712.817	97.9926
	706.009	383.303
	496.488	338.409
	742.562	349.151
	731.289	279.983
	410.008	304.693
	782.001	232.176
	605.091	411.162
	650.786	355.466
	619.124	239.657
	731.799	231.149
	710.237	283.195
	719.643	250.086
	692.356	216.574
	600.983	217.905
	838.99	191.374
	552.651	219.627
	720.537	247.038
	804.548	100.055
	538.484	266.574
	690.316	240.793
	797.868	57
	782.193	204.254
	732.074	234.395
	695.676	385.339
	662.157	304.407
	669.623	369.942
	742.908	372.664
	663.282	307.833
	697.355	343.283
	188.446	183.102
	483.018	279.549
	729.578	194.259
	771.522	328.025
	543.048	194.738
	866.086	221.244
	713.45	154.599
	566.513	211.511
	764.879	182.132
	705.674	103
	579.776	207.472
	83.704	147.084
	759.631	170.768
	404.543	240.686
	632.824	170
	839.539	213.389
	542.433	199.013
	855.132	237.698
	667.02	259.708
	638.8	178.365
	666.243	261.958
	766.69	223.795
	740.318	184.998
	765.494	185.478
	701.878	192.804
	735.294	167.886
	551.699	211.962
	549.046	188.985
	631.147	112.8
	756.725	160.732
	138.552	242.683
	500.008	162.214
	756.548	205.389
	518.02	202.492
	709.043	327.159
	641.906	160.809
	860.139	150.288
	692.777	167.042
	758.577	216.286
	690.941	143.832
	612.877	178.766
	637.849	125.691
	772.039	253.538
	670.173	189.092
	574.103	182.183
	538.225	188.017
	705.369	182.144
	662.009	162.845
	857.932	169.971
	763.736	254.878
	779.443	187.892
	860.718	229.449
	616.173	290.81
	974.574	205.565
	539.44	255.302
	660.861	294.371
	657.555	212.786
	93.3701	234.142
	677.993	248.149
	448.224	221.555
	738.982	163.634
	837.322	306.021
	701.904	240.402
	125.91	237.495
	564.888	133.642
	298.269	244.946
	534.951	193.153
	785.781	212.109
	898.902	246.053
	625.926	210.509
	753.938	176.81
	855.071	127.3
	62.7299	204.723
	540.486
	1028.99
	743.015
	788.24
	556.808
	906.304
	725.972
	742.63
	729.992
	798.551
	681.523
	320.071
	553.95
	573.76
	655.819
	809.75
	795.22
	655.297
	723.232
	764.999
	810.045
	641.129
	137.239
	604.156
	827.598
	944.294
	611.22
	108.522
	102.556
	781.035
	619.243
	599.266
	756.577
	749.48
	767.188
	612.177
	868.253
	947.178
	594.19
	859.86
	841.291
	839.752
	635.92
	820.888
	885.009
	624.031
	934.358
	686.887
	899.562
	108.01
	642.601
	634.851
	796.935
	680.789
	661.6
	624.537
	654.901
	67.1267
	838.108
	805.517
	859.662
	544.868
	741.299
	593.591
	549.893
	747.941
	872.146
	680.501
	339.108
	725.348
	701.55
	702.256
	957.113
	740.428
	800.653
	734.301
	686.512
	733.8
	638.744
	872.967
	735.708
	790.984
	844.488
	701.425
	787.742
	394.976
	152.923
	553.363
	786.562
	670.455
	632.085
	793.835
	537.327
	737.324
	828.635
	594.26
	541.267
	710.929
	836.063
	764.455
	683.16
	537.625
	758.45
	599.647
	931.75
	739.395
	652.884
	833.97
	511.198
	691.704
	792.159
	698.439
	626.383
	197.795
	403.987
	356.437
	629.786
	555.848
	708.02
	670.304
	680.452
	806.127
	753.482
	592.337
	595.298
	742.675
	646.881
	310.795
	732.224
	789.925
	422.952
	551.681
	359.339
	774.614
	636.288
	736.044
	932.73
	745.868
	692.833
	316.803
	811.144
	915.353
	38.8188
	682.122
	788.232
	707.524
	690.762
	642.613
	727.019
	873.882
	760.295
	723.003
	682.942
	940.63
	957.691
	357.469
	835.272
	661.246
	703.763
	668.405
	416.04
	909.233
	701.299
	903.536
	855.874
	759.88
	820.518
	755.462
	666.288
	565.884
	652.724
	915.318
	672.959
	883.678
	845.543
	549.746
	688.024
	655.003
	662.244
	707.466
	669.384
	787.491
	644.16
	667.674
	811.494
	698.062
	786.923
	745.242
	588.978
	668.606
	851.828
	654.475
	725.586
	411.957
	634.46
	798.256
	623.916
	760.115
	806.193
	403.937
	522.36
	211.823
	650.136
	724.936
	902.846
	399.07
	720.316
	361.324
	1039.06
	857.62
	683.716
	647.357
	717.625
	583.791
	866.925
	692.829
	804.789
	816.399
	743.291
	669.214
	865.537
	686.536
	683.21
	727.613
	890.21
	659.468
	780.322
	578.485
	674.245
	510.036
	600.731
	727.198
	163.305
	872.884
	749.563
	613.096
	438.824
	809.514
	835.022
	610.846
	831.064
	695.455
	722.77
	591.305
	674.995
	679.669
	780.724
	627.863
	808.724
	696.484
	843.286
	597.626
	695.627
	570.661
	334.071
	631.62
	783.906
	752.401
	642.729
	559.734
	648.042
	727.777
	788.553
	744.954
	655.573
	688.402
	747.152
	238.403
	523.938
	738.81
	621.371
	729.697
	541.442
	894.07
	680.042
	540
	594.629
	927.83
	772.48
	738.101
	695.792
	720.958
	575.001
	705.359
	753.481
	743.979
	769.783
	449.009
	141.142
	141.947
	829.449
	985.375
	466.999
	302.87
	728.463
	584.166
	680.917
	657.519
	559.131
	752.344
	855.366
	801.296
	641.86
	643.165
	617.615
	676.688
	519.4
	954.197
	685.655
	968.035
	747.975
	139.269
	683.033
	523.639
	723.993
	674.025
	685.899
	717.566
	467.145
	747.578
	591.941
	527.082
	623.8
	449.269
	763.635
	562.324
	571.076
	626.395
	512.42
	121.717
	701.893
	583.113
	259.354
	954.754
	614.715
	160.308
	551.397
	587.331
	750.548
	706.86
	753.058
	647.969
	683.631
	603.882
	733.14
	629.942
	720.57
	663.156
	770.11
	589.751
	680.606
	163.697
	765.85
	642.491
	271.03
	638.216
	713.195
	359.992
	878.519
	696.103
	764.44
	115.25
	782.144
	714.605
	676.676
	256.715
	836.867
	351.718
	979.899
	408.115
	600.494
	519.806
	1063.52
	651.209
	781.37
	690.027
	142.014
	797.931
	695.246
	608.274
	701.647
	623.363
	667.078
	392.009
	746.586
	911.403
	593.307
	847.883
	404.977
	325.99
	550.523
	133.167
	835.61
	923.44
	606.676
	748.42
	602.199
	323.995
	900.128
	250.937
	677.762
	368.902
	717.907
	671.569
	205.519
	288.213
	124.426
	811.59
	185.982
	630.717
	684.218
	201.395
	756.553
	488.702
	340.634
	701.679
	514.537
	751.857
	121.749
	733.606
	579.192
	743.652
	206.801
	617.131
	189.79
	596.131
	291.775
	475.214
	309.474
	304.097
	258.006
	778.854
	664.2
	805.164
	645.383
	724.155
	133.078
	637.824
	655.071
	310.352
	438.734
	568.507
	408.63
	985.075
	717.936
	1113.68
	696.464
	1087.99
	751.627
	37.6221
	38.5688
	40.3974
	100.247
	859.421
	59.4657
	34.8754
	568.866
	779.047
	570.4
	745.332
	264.305
	461.351
	545.264
	525.801
	574.024
	491.34
	614.32
	540.396
	566.542
	543.256
	151.993
	527.433
	572.808
	589.088
	780.886
	257.384
	817.7
	297.874
	338.5
	323.968
	725.842
	425.147
	483.239
	556.942
	512.604
	667.821
	547.107
	746.52
	630.34
	739.809
	39.6509
	525.715
	526.079
	489.884
	525.011
	461.196
	544.745
	517.237
	514.573
	499.895
	664.275
	447.026
	728.213
	575.334
	544.387
	459.298
	609.814
	472.439
	506.257
	471.017
	613.13
	384.741
	636.271
	520.758
	465.712
	452.79
	639.855
	7.33837
	523.833
	458.982
	375.354
	589.696
	626.345
	457.113
	625.422
	413.3
	507.824
	407.291
	882.604
	421.932
	292.449
	551.588
	570.381
	422.385
	423.912
	493.944
	63.9351
	401.13
	426.454
	525.208
	399.859
	228.893
	287.8
	316.411
	356.149
	275.908
	281.318
	344.942
	414.039
	397.461
	425.598
	264.61
	415.594
	355.687
	387.739
	435.786
	513.634
	423.771
	426.75
	355.159
	521.184
	537.295
	157.763
	458.805
	507.778
	303.894
	318.777
	356.256
	369.915
	243.048
	290.367
	500.254
	459.058
	412.125
	297.324
	500.458
	382.301
	374.112
	342.184
	224.031
	171.184
	408.82
	356.166
	291.429
	298.943
	387.694
	278.641
	331.098
	316.656
	307.975
	264.369
	420.957
	233.853
	40.1226
	334.287
	268.618
	293.242
	317.504
	173.015
	207.916
	222.198
	168.82
	290.8
	173.67
	214.396
	179.916
	228.282
	244.956
	335.6
	270.776
	300.147
	242.528
	227.066
	166.397
	196.72
	141.703
	113.923
	171.733
	95.0244
	81.4477
	179.791
	225.299
	222.505
	143.081
	207.691
	145.538
	115.718
	183.303
	148.555
	194.043
	119.161
	130.152
	133.55
	305.182
	234.713
	184.405
	226.738
	112.853
	296.84
	216.42
	311.141
	182.81
	189.109
	249.262
	167.907
	138.42
	162.457
	205.928
	166.657
	88.6053
	138.379
	157.319
	91.9299
	138.902
	177.849
	87.939
	124.527
	179.46
	116.184
	66.9244
	74.3167
	105.008
	71.1616
	96.5742
	104.076
	116.382
	49.7716
	64.8269
	56.5554
	76.4209
	160.081
	46.5714
	79.8558
	88.105
	59.2537
	30.5224
	47.9603
	43.1982
	58.687
	74
	31.2345
	28.418
	60.9579
	53.0075
	34.2927
	13.6875
	59.9034
	33.3313
	53
	51.0878
	43.9156
	19.5185

## Sheet: FIgure 7H
WT	LpFCaBP1/2 -/-
57.5817	748.856
136.553	243.538
241.432	0.496248
424.606	1.91941
1622.93	277.402
243.309	81.9841
604.601	469.758
124.589	787.465
81.041	483.462
12.3354	55.7568
488.679	339.829
188.751	311.401
32.175	336.358
724.314	345.731
12.8429	68.893
78.0288	799.346
17.4945	313.67
1	484.195
3288.25	731.151
256.935	189.28
312.85	266.958
7.76191	445.482
9.10668	12.5325
287.685	89.8025
